# Supplementary material for: High-Throughput Screening of Industrial Brewing Yeast with Lower Synthetic Level of Acetaldehyde During Beer Production
Source: Foods. 2025 Nov 2;14(21):3762. doi: 10.3390/foods14213762 (PMC12607408; doi:10.3390/foods14213762)
Supplement: Supplementary file 1 [file foods-14-03762-s001.zip]

Archive with 1 entries (1 files):
- foods-3911632-supplementary.pdf
